# Supplementary material for: Protein Kinase D3 promotes the cell proliferation by activating the ERK1/c‐MYC axis in breast cancer
Source: J Cell Mol Med. 2020 Jan 16;24(3):2135–44. doi: 10.1111/jcmm.14772 (PMC7011155; doi:10.1111/jcmm.14772)
Supplement: Supplementary file 5 [file JCMM-24-2135-s005.xlsx]

## Sheet: Table S1
Table S1. Primer sequences for real-time RT-PCR
Gene	Primer forward	Primer reverse
ERK1	CTACACGCAGTTGCAGTACAT	CAGCAGGATCTGGATCTCCC
ERK2	TACACCAACCTCTCGTACATCG	CATGTCTGAAGCGCAGTAAGATT
c-MYC	CACCGAGTCGTAGTCGAGGT	TTTCGGGTAGTGGAAAACCA
VEGF	AGCTGCGCTGATAGACATCC	CTACCTCCACCATGCCAAGT
MAT1	CGTCTTGTTGAGCTCCTCG	CAACATGTACAGGGTCGGAG
PEG10	ATGAACAGGTGGCCTTTGAG	CATTCAAAGCAGCAAAAGCA
hTERT	CAGGATCTCCTCACGCAGAC	GAGCTGACGTGGAAGATGAG
CCND1	CTCCTCTCCGGAGCATTTTGATA	TAAAGACAGTTTTTGGGTAATCT
CCNE1	CTCCAGGAAGAGGAAGGCAA	TCGATTTTGGCCATTTCTTCA
E2F1	CAGAGCAGATGGTTATGG	CTGAAAGTTCTCCGAAGA
β-actin	AACCCTAAGGCCAACCGTGA	GTCTCCGGAGTCCATCACAA
