# Supplementary material for: Protein Kinase D3 promotes the cell proliferation by activating the ERK1/c‐MYC axis in breast cancer
Source: J Cell Mol Med. 2020 Jan 16;24(3):2135–44. doi: 10.1111/jcmm.14772 (PMC7011155; doi:10.1111/jcmm.14772)
Supplement: Supplementary file 6 [file JCMM-24-2135-s006.xlsx]

## Sheet: Table S3
Table S2. Information of breast cancer samples
Sample Number.	breast cancer calssification	ER	PR	HER2	Ki-67
1	Ductal carcinoma III	-	-	-	0.3
2	Ductal carcinoma III	-	-	-	0.4
3	Ductal carcinoma III	-	-	-	0.25
4	Ductal carcinoma I	-	-	-	0.6
5	Ductal carcinoma II	-	-	-	0.5
6	Ductal carcinoma II	-	+	+	0.2
7	Ductal carcinoma II	+	-	+	0.5
8	Ductal carcinoma III	+	-	+	0.4
9	Ductal carcinoma III	-	-	+	0.6
10	Ductal carcinoma I	+	-	+	0.2
11	Ductal carcinoma II	+	+	+	0.25
12	Ductal carcinoma III	+	+	+	0.6
13	Ductal carcinoma II	+	+	+	0.8
14	Ductal carcinoma III	-	-	-	0.6
15	Ductal carcinoma II	+	+	+	0.4
16	Ductal carcinoma II	+	-	-	0.3
17	Ductal carcinoma II	-	-	-	0.5
18	Ductal carcinoma II	+	+	+	0.2
19	Ductal carcinoma II	+	+	+	0.4
20	Ductal carcinoma II	+	+	-	0.2
21	Ductal carcinoma III	+	-	+	0.2
22	Ductal carcinoma II	+	+	+	0.4
23	Ductal carcinoma II	+	-	+	0.1
24	Ductal carcinoma II	-	-	-	0.5
25	Ductal carcinoma II	+	+	+	0.6
26	Ductal carcinoma I	+	-	+	0.5
27	Ductal carcinoma II	+	-	-	0.3
28	Ductal carcinoma I	-	-	+	0.3
29	Ductal carcinoma II	+	-	+	0.2
30	Ductal carcinoma II	+	-	-	0.4
31	Ductal carcinoma I	+	+	-	0.3
32	Ductal carcinoma II	+	-	+	0.4
33	Ductal carcinoma II	+	+	+	0.2
34	Ductal carcinoma III	+	-	+	0.6
35	Ductal carcinoma III	+	-	+	0.35
36	Ductal carcinoma II	-	+	+	0.45
37	Ductal carcinoma I	+	+	-	0.5
38	Ductal carcinoma III	+	+	+	0.4
39	Ductal carcinoma III	+	+	+	0.2
40	Ductal carcinoma II	+	-	+	0.2
41	Ductal carcinoma II	+	+	+	0.8
